# Supplementary material for: Reprogramming of stromal fibroblasts by SNAI2 contributes to tumor desmoplasia and ovarian cancer progression
Source: Mol Cancer. 2017 Oct 17;16:163. doi: 10.1186/s12943-017-0732-6 (PMC5645935; doi:10.1186/s12943-017-0732-6)
Supplement: Supplementary file 1 — Listing of the Genes included in the signatures used from MSigDB or published literatures. Listing of the detailed genes included in the aforementioned signatures, all of which used for gene set enrichment analysis (GSEA) or single sample GSEA (ssGSEA) analysis were extracted either from MSigDB (http://software.broadinstitute.org/gsea/msigdb/index.jsp) or published literatures. Table S2. Clinicopathological characteristics of our enrolled ovarian cancer patients analysed by immunohistochemistry dichotomised by SNAI2 protein expression levels in carcinoma cells or tumor stromal fibroblasts. The associations between SNAI2 expression level and variant clinicopathological characteristics of ovarian cancer patients were analysed with χ2 test (Fisher’s exact test). Table S3. Univariate and multivariate Cox regression analysis of SNAI2 expression level and overall survival of ovarian cancer patients. The prognostic significance of SNAI2 expression and other clinicopathological variables was first assessed by univariate Cox, followed by multivariate Cox regression analysis regarding to the overall survival time in a cohort of 160 ovarian cancer patients. Table S4. Genes significantly positively correlated with SNAI2 expression in the ‘mesenchymal’ subtype of ovarian TCGA dataset. List of the 111 genes that were calculated significantly positively related with SNAI2 expression in the ‘mesenchymal’ subtype of ovarian TCGA profile, using the R2 Genomic Analysis and Visualization Platform (http://r2.amc.nl). Genes with a Pearson correlation greater than or equal to 0.35 and a p value less than 1% were selected from each cohort. Table S5. Genes significantly positively correlated with Snai2 expression in the ‘C1’ subtype of Tothill’s dataset (GSE9891). List of the 288 genes that were calculated strongly positively correlated with SNAI2 expression in the ‘C1’ subtype of Tothill’s dataset (GSE9891), using the R2 Genomic Analysis and Visualization Platform (http://r2.amc.nl). Genes [file 12943_2017_732_MOESM1_ESM.xlsx]

## Sheet: Additional file 1 Table S1
Table S1 - Listing of the Genes included in the signatures used from MSigDB (http://software.broadinstitute.org/gsea/msigdb/index.jsp) or published literatures
Name	Genes
Stromal_Stimulation_Up (60 genes)	IGFBP3	GABRA5	NFKBIA	COL1A2	MYOF	RPS4Y1	CCL3	LAMA4	CXCL2	CXCL3	SERPINE1	IGFBP4	SLC25A4	FSCN1	TGM2	NUPR1	SFTPB	FOS	TGFBI	NNMT	SMARCD3	OLFM1	PPP1R15A	KIAA0509	CTGF	IGHV5-78	IER3	NOTCH3	ID1	LUM	TPM1	RGS2	HIST2H2AA3	COL6A1	THBS2	TSC22D3	GUCY1A2	RGS1	TPM2	VCAN	ACTA2	IGFBP7	BASP1	CCL4	SULF1	LOX	PIM2	NR4A2	GABBR2
Cytoskeleton (367 genes)	CTTNBP2NL	ALS2	DYNC1LI2	CROCC	PDLIM5	UTRN	TUBB4B	AURKC	STOML2	AURKA	PTPN21	CCT3	CDC16	CD2AP	KIFC3	CTNNB1	ACTG1	RAE1	INCENP	KIFAP3	CEP290	ABRA	CCNA1	INA	KIF5B	KIF5A	KIF5C	POLB	MYH7	ESPL1	MYH6	MYH9	DCTN3	PCM1	DCTN4	MARK4	MARK1	SCEL	DCTN1	FARP1	DCTN2	UXT	KRT19	MYO18B	KRT18	KRT17	ACTL7A	ACTL7B	KRT15
Smooth_Muscle_Contraction (25 genes)	SORBS3	MYL12B	MYL9	SORBS1	MYL6B	LMOD1	ITGA1	ITGB5	MYH11	MYL6	MYLK	ACTA2	MYL8P	LOC642076	TLN1	TPM1	TPM2	TPM3	TPM4	ACTG2	VCL	CALD1	CALM1	CALM2	CALM3
Up_In_Stroma_When-Mets (60 genes)	THBS2	COL5A1	PCOLCE	TIMP2	CTGF	COL18A1	PDE4A	MMP2	TPM2	CTRP6	COL5A3	HTRA3	FGFR1	COL11A1	MGC4677	KIAA0709	MGC3047	COL5A2	COX7A1	ACTA2	AGPAT2	ADAM12	PRSS11	MEG3	ACTA1	DKFZP434B044	TEM1	SCGF	MSX1	TPTE	CKTSF1B1	FLJ11807	TNFRSF1B	ZFP93	NID2	NCOR2	KIAA1247	KIAA1049	TBX2	LOC51170	ADAMTS2	COL7A1	IGFBP7	DKFZP547D065	AMPD1	THRA	ADAMTS1	ENO3	TPM1
Stromal_Response_Signature (97 genes)	SPARC	CCND2	THBS1	GPNMB	BGN	COL6A3	TIMP1	MEST	NNMT	COL1A1	COL1A2	C11orf43	THBS2	IFIT1	APOE	MFAP2	DFNA5	DIO2	VCAM1	SFRP4	NID2	IFI6	APOC1	IFI44L	EDNRA	CSPG2	MSLN	TNFRSF11B	NEB	KAL1	ISG15	COL10A1	WNT5A	CST1	CDH11	TNFSF4	AQP1	THY1	TFPI2	EPHB2	PNMA2	FAP	OLR1	PLA2G4A	FN1	INHBA	COL4A1	SERPINE2	SULF1
Stromal_Signature (Resistance_To_Chemo)_Farmer (49 genes)	MGC3047	DACT1	MMP14	OLFML2B	DPYSL3	COL10A1	LRP1	C1R	NDN	TGFB3	COL6A1	RARRES2	COL6A3	GAS1	PDGFRB	AEBP1	MMP11	ADAM12	FBLN1	ECM2	POSTN	PCOLCE	SNAI2	C1QTNF3	LRRC17	COL1A2	PLAU	ANGPTL2	MFAP2	COPZ2	CALD1	ITGBL1	SFRP4	SPON1	MMP2	LOXL1	COL5A2	SPARC	ASPN	HTRA1	CTSK	PDGFRL	FBN1	PEDF	FAP	COL3A1	CDH11	CSPG2	DCN
Yeung’s stromal signature (154 genes)	ABCA8	ACTA2	AEBP1	ANTXR1	ANTXR2	ASPN	BGN	C11orf96	C1QTNF7	CALD1	CCDC80	CDH11	CFH	CLDN11	CLEC2B	CNRIP1	CNTN1	COL10A1	COL11A1	COL12A1	COL14A1	COL15A1	COL16A1	COL1A1	COL1A2	COL3A1	COL5A1	COL5A2	COL6A1	COL6A2	COL6A3	COL8A1	COLEC12	COMP	CTGF	CTSK	CXCL12	CXCL14	CYP1B1	CYR61	DAB2	DACT1	DCN	DKK3	DNM3OS	DSE	ECM2	EDIL3	EDNRA
Yeung’s epithelial signature (59 genes)	ANLN	BAGE2	C10orf99	C19orf26	CADM3	CD24	CDH1	CDT1	CEP55	CHEK1	CP	CXADR	E2F8	EGFR	EHF	EPB41L5	EPPK1	ERBB3	ERBB4	ERP27	ESRP1	FOLR1	FOXN3	GAPDH	HOMER2	HOOK1	ITGB8	KLF5	KLHL14	KRT7	LINC00491	LPAR3	LRRC25	MAL2	MCF2L	MECOM	MPP7	MUC1	NUF2	PARD6B	PLS1	PPP1R9A	PRKX	SAMD15	SCGB2A1	SCNN1A	SERPINB8	SLAIN1	SLC34A2
Moffitt’s activated stromal signature (25 genes)	CDH11	COL10A1	COL11A1	COL1A1	COL1A2	COL3A1	COL5A1	COL5A2	COMP	CTHRC1	FAP	FN1	FNDC1	GREM1	INHBA	ITGA11	LUM	MMP11	POSTN	SFRP2	SPARC	SULF1	THBS2	VCAN	ZNF469
Moffitt’s normal stromal signature (23 genes)	ABCA8	ACTG2	ADAMTS1	ANGPTL7	CDH19	DES	FABP4	GPM6B	ID4	IGF1	LMOD1	LPHN3	MEOX2	MYH11	OGN	PLP1	PTX3	RBPMS2	RERGL	RSPO3	SCRG1	SYNM	VIT
Yoshihara’s 141-stromal signature (141 genes)	DCN	PAPPA	SFRP4	THBS2	LY86	CXCL14	FOXF1	COL10A1	ACTG2	APBB1IP	SH2D1A	SULF1	MSR1	C3AR1	FAP	PTGIS	ITGBL1	BGN	CXCL12	ECM2	FCGR2A	MS4A4A	WISP1	COL1A2	MS4A6A	EDNRA	VCAM1	GPR124	SCUBE2	AIF1	HEPH	LUM	PTGER3	RUNX1T1	CDH5	PIK3R5	RAMP3	LDB2	COX7A1	EDIL3	DDR2	FCGR2B	LPPR4	COL15A1	AOC3	ITIH3	FMO1	PRKG1	PLXDC1
Yoshihara’s 141-immune signature (141 genes)	LCP2	LSP1	FYB	PLEK	HCK	IL10RA	LILRB1	NCKAP1L	LAIR1	NCF2	CYBB	PTPRC	IL7R	LAPTM5	CD53	EVI2B	SLA	ITGB2	GIMAP4	MYO1F	HCLS1	MNDA	IL2RG	CD48	AOAH	CCL5	LTB	GMFG	GIMAP6	GZMK	LST1	GPR65	LILRB2	WIPF1	CD37	BIN2	FCER1G	IKZF1	TYROBP	FGL2	FLI1	IRF8	ARHGAP15	SH2B3	TNFRSF1B	DOCK2	CD2	ARHGEF6	CORO1A
Fibroblast activation signatures
RESPONSE_TO_WOUNDING	F2RL2	F2RL3	ADORA3	S100A8	AIF1	F13A1	GNA12	S100A9	IL13	MMRN1	HDAC7	CXCL11	ADORA1	TGFB1	GP9	TGFB2	CXCL10	CTGF	LTB4R	SERPINE1	APOA5	S1PR3	CHRNA7	IL1A	F12	F11R	L3MBTL4	F10	RELA	VPS45	F8	F9	F7	CD40	CDO1	IL20	TNFAIP6	CCR7	THBD	CD36	CCR5	HNF4A	F5	CCR4	CD40LG	CCR3	F2	CCR2	CX3CR1
CELLULAR_RESPONSE_TO_STIMULUS	SREBF1	NUAK2	FADS1	TP53	ASNS	EIF2B1	PPP1R9B	CHMP1A	CDKN1A	CDKN2B	ALB	GSK3B	CARTPT	PCSK9	EIF2B2	EIF2B3	EIF2AK3	EIF2B4	EIF2B5
REACTOME_SMOOTH_MUSCLE_CONTRACTION	SORBS3	MYL12B	MYL9	SORBS1	MYL6B	LMOD1	ITGA1	ITGB5	MYH11	MYL6	MYLK	ACTA2	MYL8P	LOC642076	TLN1	TPM1	TPM2	TPM3	TPM4	ACTG2	VCL	CALD1	CALM1	CALM2	CALM3
REACTOME_MUSCLE_CONTRACTION	SORBS3	MYL12B	MYL9	SORBS1	MYL6B	DES	DMD	LMOD1	ITGA1	ITGB5	MYBPC1	MYBPC2	MYH3	MYH6	MYH8	MYH11	MYL1	MYL2	MYL3	MYL4	MYL6	MYLK	NEB	ACTA2	MYL8P	LOC642076	TLN1	TMOD1	TNNC2	TNNC1	TNNI1	TNNI2	TNNI3	TNNT1	TNNT2	TPM1	TPM2	TPM3	TPM4	ACTG2	VCL	VIM	CALD1	CALM1	CALM2	CALM3	TCAP	ACTN2
KEGG_TGF_BETA_SIGNALING_PATHWAY	TFDP1	NOG	TNF	GDF7	INHBB	INHBC	COMP	INHBA	THBS4	RHOA	CREBBP	ROCK1	ID1	ID2	RPS6KB1	RPS6KB2	CUL1	LOC728622	ID4	SMAD3	MAPK3	RBL2	SMAD4	RBL1	NODAL	SMAD1	MYC	SMAD2	MAPK1	SMURF2	SMURF1	EP300	BMP8A	GDF5	SKP1	CHRD	TGFB2	TGFB1	IFNG	CDKN2B	PPP2CB	PPP2CA	PPP2R1A	ID3	SMAD5	RBX1	FST	PITX2	PPP2R1B
Fibroblast_TBRS	ANGPTL4	APBB2	ARHGEF3	ARHGEF40	AUTS2	BHLHE40	BPGM	C13orf33	C3orf52	C4orf26	C5orf13	CACHD1	CALB2	CALD1	CDH6	CDKN2B	CHST11	CILP	CLDN14	CLDN4	CNNM4	CNTN1	COL10A1	COL27A1	CTGF	DAAM1	DACT1	DDX10	DHRS2	DLX2	DNAJB5	DNAJC18	DOCK10	E2F7	EDN1	EFNB2	EGR2	ELMOD1	EPHA4	ESM1	ETV6	F2RL1	FBXO32	FGF1	FGF18	FLT1	FN1	FNIP2	FOXP1
CYTOSKELETON	CTTNBP2NL	ALS2	DYNC1LI2	CROCC	PDLIM5	UTRN	TUBB4B	AURKC	STOML2	AURKA	PTPN21	CCT3	CDC16	CD2AP	KIFC3	CTNNB1	ACTG1	RAE1	INCENP	KIFAP3	CEP290	ABRA	CCNA1	INA	KIF5B	KIF5A	KIF5C	POLB	MYH7	ESPL1	MYH6	MYH9	DCTN3	PCM1	DCTN4	MARK4	MARK1	SCEL	DCTN1	FARP1	DCTN2	UXT	KRT19	MYO18B	KRT18	KRT17	ACTL7A	ACTL7B	KRT15
CROONQUIST_STROMAL_STIMULATION_UP	IGFBP3	GABRA5	NFKBIA	COL1A2	MYOF	RPS4Y1	CCL3	LAMA4	CXCL2	CXCL3	SERPINE1	IGFBP4	SLC25A4	FSCN1	TGM2	NUPR1	SFTPB	FOS	TGFBI	NNMT	SMARCD3	OLFM1	PPP1R15A	KIAA0509	CTGF	IGHV5-78	IER3	NOTCH3	ID1	LUM	TPM1	RGS2	HIST2H2AA3	COL6A1	THBS2	TSC22D3	GUCY1A2	RGS1	TPM2	VCAN	ACTA2	IGFBP7	BASP1	CCL4	SULF1	LOX	PIM2	NR4A2	GABBR2
BIOCARTA_TGFB_PATHWAY	EP300	MAP2K1	APC	MAP3K7	ZFYVE9	TGFB2	TGFB1	CREBBP	MAPK3	TAB1	SMAD3	SMAD4	TGFBR2	SKIL	TGFBR1	SMAD7	TGFB3	CDH1	SMAD2
BIOCARTA_ECM_PATHWAY	ROCK1	SRC	HRAS	PTK2	ITGA1	RAF1	SHC1	GSN	ARHGAP5	MAP2K1	PIK3CA	MYL2	ITGB1	DIAPH1	MYLK	RHOA	TLN1	MAPK3	FYN	PIK3CG	PIK3R1	PXN	PFN1	MAPK1
ACTIN_CYTOSKELETON_ORGANIZATION_AND_BIOGENESIS	MTSS1	PRKG1	TTN	CXCL12	PACSIN2	PLA2G1B	ROCK1	MYH9	NEBL	ARPC1A	RND3	KRT19	RND1	ATP2C1	TESK2	DST	DBN1	FGD2	FGD1	SSH1	MRAS	SSH2	ARF6	ARPC4	ARPC5	LLGL1	CDC42EP2	DOCK2	RAC3	RAC1	ADRA2A	ARAP1	FGD5	FGD6	FGD3	ARHGEF10L	FGD4	CDC42EP5	ARHGDIB	TAOK2	FSCN2	FSCN1	ARFIP2	EVL	MYOZ1	EPB49	CDC42BPG	TSC1	MYH11
ACTIN_CYTOSKELETON	CTTNBP2NL	MTSS1	TNNC1	CAPZA2	PDLIM5	CAPZA1	IQGAP2	CASK	CD2AP	KLHL2	IQGAP1	ABRA	TWF1	MYO6	MYO3A	ACTN2	MYH7	ACTN3	MYH6	DCTN3	MYH9	DCTN2	ARPC1A	TNNT2	ARPC1B	MYO18B	ACTL7B	BIN1	42620	KALRN	42622	SPTB	MYL6	MYL4	AIF1L	MYL5	MYL3	DAG1	MYO9B	ANLN	ARPC4	ARPC5	CAPZB	LLGL1	MYL9	ARPC3	ARPC2	GYS2	BMF
VERRECCHIA_EARLY_RESPONSE_TO_TGFB1	ADAM9	APC	ARHGDIA	BSG	CD44	CD59	CD82	CDH6	COL1A2	COL3A1	COL6A1	COL6A3	CYTH2	DVL1	EPHB3	FN1	HSPG2	ICAM1	IGF2R	IGFBP2	IGFBP3	IGFBP5	ITGA3	ITGB2	ITGB5	JUP	LAMA4	LRP1	LRRC17	MARCKSL1	MMP14	MMP16	MMP19	MMP3	NID1	NME1	NME2	NOTCH2	PAK1	PCDHGC3	PLAT	PXN	RHOA	RHOB	RHOC	RHOG	RHOQ	RND3	RPSA
VERRECCHIA_DELAYED_RESPONSE_TO_TGFB1	ARHGAP1	COL16A1	COL8A1	CTNNA1	CTNNB1	DDR1	DSP	DVL3	EFNA5	EPHA2	EPHB2	EPHB4	FGD1	IGFBP4	ILK	ITGA4	ITGA5	ITGB3	ITGB8	LAMB1	MMP1	MMP11	MMP17	MMP2	MTA1	NEO1	NME4	NOTCH2	PAK2	RAC1	RAC2	RHOD	SEMA3F	SMO	THBS1	THBS2	TNC	TNFRSF1A	WNT8B
TIAN_TNF_SIGNALING_VIA_NFKB	CCL20	CD83	CTGF	CXCL1	CXCL2	CXCL3	FST	GCH1	GFPT2	IL6	IL7R	IL8	IRF1	NFKB1	NFKB2	NFKBIA	NFKBIE	PLK2	PTGS2	REL	RELB	SDC4	TNFAIP2	TNFAIP3	TNFRSF9	TNIP1	TRAF1	ZFP36
REACTOME_TAK1_ACTIVATES_NFKB_BY_PHOSPHORYLATION_AND_ACTIVATION_OF_IKKS_COMPLEX	AGER	APP	CHUK	HMGB1	IKBKB	IKBKG	IRAK1	IRAK2	MAP3K7	NFKB2	NFKBIA	NFKBIB	NOD1	NOD2	RELA	RIPK2	S100A12	S100B	SAA1	TAB1	TAB2	TAB3	TRAF6
BIOCARTA_NTHI_PATHWAY	CHUK	CREBBP	DUSP1	EP300	IKBKB	IL1B	IL8	MAP2K3	MAP2K6	MAP3K14	MAP3K7	MAPK11	MAPK14	MYD88	NFKB1	NFKBIA	NR3C1	RELA	SMAD3	SMAD4	TGFBR1	TGFBR2	TLR2	TNF
NABA_CORE_MATRISOME	ABI3BP	ACAN	ADIPOQ	AEBP1	AGRN	AMBN	AMELX	AMELY	ASPN	BCAN	BGLAP	BGN	BMPER	BSPH1	CDCP2	CHAD	CHADL	CILP	CILP2	COCH	COL10A1	COL11A1	COL11A2	COL12A1	COL13A1	COL14A1	COL15A1	COL16A1	COL17A1	COL18A1	COL19A1	COL1A1	COL1A2	COL20A1	COL21A1	COL22A1	COL23A1	COL24A1	COL25A1	COL26A1	COL27A1	COL28A1	COL2A1	COL3A1	COL4A1	COL4A2	COL4A3	COL4A4	COL4A5
KEGG_ECM_RECEPTOR_INTERACTION	AGRN	CD36	CD44	CD47	CHAD	COL11A1	COL11A2	COL1A1	COL1A2	COL2A1	COL3A1	COL4A1	COL4A2	COL4A4	COL4A6	COL5A1	COL5A2	COL5A3	COL6A1	COL6A2	COL6A3	COL6A6	COMP	DAG1	FN1	GP1BA	GP1BB	GP5	GP6	GP9	HMMR	HSPG2	IBSP	ITGA1	ITGA10	ITGA11	ITGA2	ITGA2B	ITGA3	ITGA4	ITGA5	ITGA6	ITGA7	ITGA8	ITGA9	ITGAV	ITGB1	ITGB3	ITGB4
KANG_IMMORTALIZED_BY_TERT_UP	ACE2	ACTG2	AP4E1	APPBP2	BCL2L1	BDNF	BGN	BNIP3	C3	CABP1	CACNA2D1	CD36	CDC42EP3	CDK10	CDK13	CDK7	CENPA	CHRNA3	CKS1B	CLMN	CLN8	COL4A6	COL6A2	COL7A1	COL8A1	CSPG4	CTSZ	DHX9	DKK1	DOCK2	DOT1L	ELN	ENO1	FGF2	GGTLC2	GPR162	GRIA3	HPCAL1	HPD	IAPP	ICAM1	IFI30	IL21R	INSL4	ITGA3	LAMB1	LAMC2	LARS2	LEFTY2
KANG_IMMORTALIZED_BY_TERT_DN	A2M	ABCC9	ACHE	ACYP1	ADAM19	ADAM20	ADAMTS3	ADH1C	ADRBK1	ALDH1A3	ARHGEF6	ATP9A	CALCA	CASP1	CCL2	CD44	CD52	CDH2	CHST1	CKB	CNR1	CXCR4	DHRS3	DLX6	DNM1	E2F1	EFNA3	EGR3	FGFR1	FSHR	GABRR1	GCGR	GFRA3	GHR	GLUL	GPR88	GRM7	HTR2B	IMPG2	INSL5	KLF9	KLK14	MAFB	MAP2K2	MGLL	MMP1	MMP3	MMP9	MOBP
MISHRA_CARCINOMA_ASSOCIATED_FIBROBLAST_UP	BEX5	CA12	CCL2	COL6A1	COL6A2	CTHRC1	CTSK	EGR1	FGR	FOS	FXYD3	GEM	HBA2	KRT17	MMP9	PDGFA	PDGFRB	PLAU	RAB3B	SESN2	TCN1	THY1	TMEM156	TNC
DNA_REPAIR	ABL1	ALKBH1	APEX1	APTX	ASF1A	ATM	ATR	ATRX	ATXN3	BLM	BRCA1	BRCA2	BTG2	CCNO	CDKN2D	CEBPG	CIB1	CSNK1D	CSNK1E	DDB1	DDB2	ERCC1	ERCC2	ERCC3	ERCC4	ERCC5	ERCC6	ERCC8	EXO1	FANCA	FANCC	FANCG	FEN1	GADD45A	GADD45G	GTF2H1	GTF2H4	HMGB1	HMGB1P10	HMGB2	HUS1	IGHMBP2	KAT5	LIG1	LIG3	LIG4	MLH1	MMS19	MNAT1
DNA_DAMAGE_RESPONSESIGNAL_TRANSDUCTION	ABL1	AIFM1	ATR	ATRIP	BCL3	BRCA1	BRSK1	C16orf5	CCNA2	CHEK1	CHEK2	CIDEA	CIDEB	DYRK2	EEF1E1	FOXN3	GML	HUS1	IFI16	MYO6	NAE1	NBN	NEK11	PCBP4	PML	RAD1	RAD17	RAD9A	RINT1	SFN	SMC1A	TP53	TP73	TRIAP1	ZAK
DASU_IL6_SIGNALING_UP	AGRN	ANPEP	ATP2B1	CCL2	CD47	CDC25B	CEBPB	CKS2	COL16A1	COL6A1	CXCL3	DNM1	DNM2	EMILIN1	ENG	FAM189B	FASN	FCHO1	GAS6	GEM	HIST1H2AC	HIST2H2BE	HLA-F	HSPA1A	HTRA1	IER3	IFI30	IL6	IL8	IRAK1	IRF9	KHSRP	LY6E	MAFF	MAP2K2	MGRN1	MMP1	MMP3	NAGPA	NMB	PDPN	PLA2G4C	PLEC	PTGES	RGL1	SERPINB2	SOD2	SORBS3	SOX4
DASU_IL6_SIGNALING_SCAR_UP	ACAP2	ADCY9	AGRN	CCNB1	CDC25B	CDC42EP4	CIC	CLEC3B	DNM1	FCHO1	IRS1	LARP1	LTBP1	MAF	MGRN1	MME	MOXD1	MYO1D	NT5E	PBX3	PKIG	PLEC	PPL	SREBF1	TMEM158	TNC	TPX2	UBE2S	ZFP36	ZFP36L2
BIOCARTA_RB_PATHWAY	ATM	CDC25B	CDC25C	CDK1	CDK2	CDK4	CHEK1	MAPK14	MYT1	RB1	TP53	WEE1	YWHAH
BIOCARTA_NFKB_PATHWAY	CHUK	FADD	IKBKB	IKBKG	IL1A	IL1R1	IRAK1	MAP3K1	MAP3K14	MAP3K7	MYD88	NFKB1	NFKBIA	RELA	RIPK1	TAB1	TLR4	TNF	TNFAIP3	TNFRSF1A	TNFRSF1B	TRADD	TRAF6
BIOCARTA_INTEGRIN_PATHWAY	ACTA1	ACTN1	ACTN2	ACTN3	BCAR1	BCR	CAPN1	CAPNS1	CAPNS2	CAV1	CRKL	CSK	FYN	GRB2	HRAS	ITGA1	ITGB1	JUN	MAP2K1	MAP2K2	MAPK1	MAPK3	MAPK8	PPP1R12B	PTK2	PXN	RAF1	RAP1A	RAPGEF1	RHOA	ROCK1	SHC1	SOS1	SRC	TLN1	TNS1	VCL	ZYX
BIOCARTA_IL6_PATHWAY	CD4	CSF1	CSF2	CSF3	HLA-DRA	HLA-DRB1	IFNA1	IFNB1	IFNG	IL10	IL11	IL12A	IL12B	IL13	IL15	IL1A	IL2	IL3	IL4	IL5	IL6	IL7	IL8	LTA	PDGFA	TGFB1	TGFB2	TGFB3	TNF
SASP	ABLIM1	ABLIM2	ABRA	ACTA1	ACTC1	ACTL7B	ACTN2	ACTN3	ACTR1A	ACTR1B	ACTR2	ACTR3	AIF1L	AMOT	AMPH	ANLN	ARPC1A	ARPC1B	ARPC2	ARPC3	ARPC4	ARPC5	AVIL	BIN1	BMF	CAPG	CAPZA1	CAPZA2	CAPZB	CASK	CD2AP	CDC42EP3	CDH1	CLIC4	CLIC5	CORO1A	CORO1C	CTTNBP2NL	DAG1	DAPK1	DCTN2	DCTN3	DYNLL2	EPB41	EPB41L2	EPB49	ESPN	EZR	FLNA
PDGF_UP.V1_UP	SERPINB4	LCE2C	EHF	CXCL10	CCL20	IL6	C3	CXCL1	MRGPRX3	SPRR2A	CSF2	CST1	SERPINB3	SERPINA9	CXCL5	IL1B	CSF3	GABRA2	IL8	PI3	COL1A2	OTUB2	CCL2	C4orf26	NRG1	ACTBL2	PDGFRL	GALNT5	ACPP	BDKRB1	LUM	NRK	HIST2H2BE	CCL3	LCE3D	SOD2	CD36	CFH	LCE2D	FKBP7	ICAM1	PEG10	CXCL2	COLEC10	KDELR3	MMP12	CCL3L1	CCL3L1	CCL3L1
KEGG_JAK_STAT_SIGNALING_PATHWAY	ACOT11	ADAM9	AGFG1	ANXA7	ARC	AREG	ARHGEF15	ARR3	ATAD2B	ATF3	ATF6	ATP6V0A2	ATXN2	ATXN7	BICD2	C7orf54	CAPZA2	CBX2	CBX4	CCDC94	CCL25	CCNE1	CDC25A	CDC6	CDK5R2	CDK6	CDKN1A	CHKA	CITED1	CLDND1	DDIT4	DEGS1	DIXDC1	DKFZP434A062	DNAJA2	DUSP5	EGR1	EGR3	ELOVL2	ELP4	ETFB	ETS2	EXOSC10	EZR	FAM149B1	FAM3C	FAM98A	FDX1	FKBP2
JAK_STAT_CASCADE	AKT1	AKT2	AKT3	BCL2L1	CBL	CBLB	CBLC	CCND1	CCND2	CCND3	CISH	CLCF1	CNTF	CNTFR	CREBBP	CRLF2	CSF2	CSF2RA	CSF2RB	CSF3	CSF3R	CSH1	CTF1	EP300	EPO	EPOR	GH1	GH2	GHR	GRB2	IFNA1	IFNA10	IFNA13	IFNA14	IFNA16	IFNA17	IFNA2	IFNA21	IFNA4	IFNA5	IFNA6	IFNA7	IFNA8	IFNAR1	IFNAR2	IFNB1	IFNE	IFNG	IFNGR1
BIOCARTA_IGF1MTOR_PATHWAY	CCL2	CCR2	CLCF1	F2	F2R	FGFR3	HCLS1	HGS	IFNAR1	IFNAR2	IL12A	IL20	IL22RA2	IL29	IL31RA	LYN	NF2	NMI	PIAS1	PIGU	SOCS1	SOCS2	SOCS3	SOCS6	STAMBP	STAT1	STAT2	STAT3	STAT4	STAT5A	STAT5B
[truncated: 318 more columns]

## Sheet: Additional file 1 Table S2
Table S2:Clinicopathological characteristics of the ovarian cancer patients analysed by immunohistochemistry of SNAI2 protein expression levels in tumor stromal fibroblasts and carcinoma cells.
characteristics		SNAI2 expression in				SNAI2 expression in
		stromal fibroblasts (n=160)				carcinoma cells (n=160)
		High	Low	pValue		High	Low	pValue
		(n=97)	(n=63)			（n=88）	（n=72）
Age	>=60	43（44.3%）	21（33.3%）	0.189		33(37.5%)	31(43.1%)	0.519
	<60	54（55.7%）	42（66.7%）			55(62.5%)	41(56.9%)
Stage	III~IV	83（85.6%）	47（74.6%）	0.099		73(83.0%)	57(79.2%)	0.549
	I~II	14（14.4%）	16（25.4%)			15(17.0%)	15(20.8%)
Grade	Grade1	6（6.2%）	3（4.8%）	0.902		5(5.7%)	4(5.6%)	0.6179
	Grade2	15（15.5%）	9（14.3%）			11(12.5%)	13(18.0%)
	Grade3	76（78.3%）	51（80.9%）			72(81.8%)	55(76.4%)
Ascites	positive	53（54.6%）	36（57.1%）	0.871		50(56.8%)	39(54.2%)	0.752
	negative	44（45.4%）	27（42.9%）			38(43.2%)	33(45.8%)
Tumor size	>=5	62(63.9%)	39(61.9%)	0.867		56(63.6%)	45(62.5%)	0.998
(cm)	<5	35(36.1%)	24(38.1%)			32(36.4%)	27(37.5%)
Vitalstatus	deceased	64(66.0%)	30(47.6%)	0.032		46(52.3%)	48(66.7%)	0.077
	living	33(34.0%)	33(52.4%)			42(47.7%)	24(33.3%)
p Values are calculated by c2test (Fisher’s exact test).

## Sheet: Additional file 1 Table S3
Table S3:Univariate and multivariate Cox regression analysis SNAI2 expression levels and overall survival of ovarian cancer patients
Clinical factors	Overall survival
	Univariate analysis			Multivariate analysis
	HR(95%CI)	pValue		HR(95%CI)	pValue
Age
<60y	1	0.754
≥60y	0.935(0.617~1.419)
FIGO stage
I/II	1	0.0222		1	0.071
III/IV	1.915(1.097~3.344)			1.679(0.956~2.947)
Grade
I	1	0.079
II	0.7889(0.2717~2.29)
III	1.439(0.959~2.161)
Tumor size(cm)
<5cm	1	0.425
≥5cm	1.191(0.7754~1.828)
Ascites
Negative	1	0.421
Positive	1.184(0.785~1.786)
SNAI2 expression in Carcinoma cells
Low	1	0.479
High	0.8633（0.5751~1.296）
SNAI2 expression in stroma fibroblasts
Low	1	0.0004		1	0.002
High	2.154(1.393~3.331)			2.016(1.298~3.131)

## Sheet: Additional file 1 Table S4
Table S4 - Genes significantly positively correlated with Snai2 expression in the 'mesenchymal' subtype of ovarian TCGA dataset (p<0.01)
Probeset	Gene Symbol	Gene Description	R-value	P-value
213139_at	SNAI2	snail family zinc finger 2	1	0
213125_at	OLFML2B	olfactomedin-like 2B	0.74	1.16243e-15
221447_s_at	GLT8D2	glycosyltransferase 8 domain containing 2	0.686	2.58724e-12
202465_at	PCOLCE	procollagen C-endopeptidase enhancer	0.682	3.3631e-12
221019_s_at	COLEC12	collectin sub-family member 12	0.672	9.99764e-12
201438_at	COL6A3	collagen, type VI, alpha 3	0.668	1.33244e-11
221729_at	COL5A2	collagen, type V, alpha 2	0.618	3.5702e-09
219700_at	PLXDC1	plexin domain containing 1	0.616	3.85229e-09
218559_s_at	MAFB	v-maf musculoaponeurotic fibrosarcoma oncogene homolog B (avian)	0.607	8.24746e-09
202007_at	NID1	nidogen 1	0.575	1.64874e-07
221942_s_at	GUCY1A3	guanylate cyclase 1, soluble, alpha 3	0.574	1.59537e-07
218162_at	OLFML3	olfactomedin-like 3	0.569	2.34187e-07
204114_at	NID2	nidogen 2 (osteonidogen)	0.562	3.81328e-07
212624_s_at	CHN1	chimerin 1	0.56	4.36357e-07
208782_at	FSTL1	follistatin-like 1	0.547	1.22329e-06
219561_at	COPZ2	coatomer protein complex, subunit zeta 2	0.546	1.19951e-06
213790_at	ADAM12	ADAM metallopeptidase domain 12	0.543	1.50561e-06
201506_at	TGFBI	transforming growth factor, beta-induced, 68kDa	0.541	1.59243e-06
213428_s_at	COL6A1	collagen, type VI, alpha 1	0.537	2.16039e-06
212364_at	MYO1B	myosin IB	0.533	2.8099e-06
219390_at	FKBP14	FK506 binding protein 14, 22 kDa	0.533	2.68086e-06
201667_at	GJA1	gap junction protein, alpha 1, 43kDa	0.525	4.54736e-06
202202_s_at	LAMA4	laminin, alpha 4	0.524	4.48255e-06
209955_s_at	FAP	fibroblast activation protein, alpha	0.524	4.62453e-06
212488_at	COL5A1	collagen, type V, alpha 1	0.52	6.04991e-06
212887_at	SEC23A	Sec23 homolog A (S. cerevisiae)	0.518	6.81794e-06
207173_x_at	CDH11	cadherin 11, type 2, OB-cadherin (osteoblast)	0.517	6.94069e-06
204451_at	FZD1	frizzled family receptor 1	0.508	1.27268e-05
205574_x_at	BMP1	bone morphogenetic protein 1	0.508	1.27557e-05
210135_s_at	SHOX2	short stature homeobox 2	0.507	1.29306e-05
201307_at	2016-09-11	septin 11	0.501	1.90489e-05
207714_s_at	SERPINH1	serpin peptidase inhibitor, clade H (heat shock protein 47), member 1, (collagen binding protein 1)	0.5	1.99119e-05
61734_at	RCN3	reticulocalbin 3, EF-hand calcium binding domain	0.5	1.9486e-05
209156_s_at	COL6A2	collagen, type VI, alpha 2	0.497	2.32834e-05
202976_s_at	RHOBTB3	Rho-related BTB domain containing 3	0.495	2.59118e-05
219410_at	TMEM45A	transmembrane protein 45A	0.493	2.97305e-05
206796_at	WISP1	WNT1 inducible signaling pathway protein 1	0.486	4.49276e-05
210757_x_at	DAB2	Dab, mitogen-responsive phosphoprotein, homolog 2 (Drosophila)	0.486	4.4668e-05
202878_s_at	CD93	CD93 molecule	0.485	4.70594e-05
205336_at	PVALB	parvalbumin	0.484	4.74411e-05
213059_at	CREB3L1	cAMP responsive element binding protein 3-like 1	0.484	4.74304e-05
219479_at	KDELC1	KDEL (Lys-Asp-Glu-Leu) containing 1	0.482	5.35622e-05
205257_s_at	AMPH	amphiphysin	0.48	5.78302e-05
219855_at	NUDT11	nudix (nucleoside diphosphate linked moiety X)-type motif 11	0.48	5.79538e-05
205991_s_at	PRRX1	paired related homeobox 1	0.476	7.17022e-05
211980_at	COL4A1	collagen, type IV, alpha 1	0.473	8.47915e-05
205666_at	FMO1	flavin containing monooxygenase 1	0.472	9.07312e-05
201505_at	LAMB1	laminin, beta 1	0.459	0.000202721
202273_at	PDGFRB	platelet-derived growth factor receptor, beta polypeptide	0.458	0.000213095
209365_s_at	ECM1	extracellular matrix protein 1	0.454	0.000254803
202310_s_at	COL1A1	collagen, type I, alpha 1	0.452	0.000291443
220750_s_at	LEPRE1	leucine proline-enriched proteoglycan (leprecan) 1	0.451	0.000298961
203184_at	FBN2	fibrillin 2	0.448	0.000348068
206481_s_at	LDB2	LIM domain binding 2	0.448	0.000342783
212651_at	RHOBTB1	Rho-related BTB domain containing 1	0.445	0.000407205
205943_at	TDO2	tryptophan 2,3-dioxygenase	0.443	0.00045851
204135_at	FILIP1L	filamin A interacting protein 1-like	0.442	0.000474851
204236_at	FLI1	Friend leukemia virus integration 1	0.441	0.000498592
203498_at	RCAN2	regulator of calcineurin 2	0.437	0.000604424
202686_s_at	AXL	AXL receptor tyrosine kinase	0.436	0.00064201
210809_s_at	POSTN	periostin, osteoblast specific factor	0.431	0.000795476
201669_s_at	MARCKS	myristoylated alanine-rich protein kinase C substrate	0.429	0.000885558
203903_s_at	HEPH	hephaestin	0.428	0.000894331
218638_s_at	SPON2	spondin 2, extracellular matrix protein	0.428	0.000913083
219134_at	ELTD1	EGF, latrophilin and seven transmembrane domain containing 1	0.428	0.000910609
212915_at	PDZRN3	PDZ domain containing ring finger 3	0.427	0.000910286
204464_s_at	EDNRA	endothelin receptor type A	0.425	0.000995975
219025_at	CD248	CD248 molecule, endosialin	0.425	0.000998144
203060_s_at	PAPSS2	3'-phosphoadenosine 5'-phosphosulfate synthase 2	0.424	0.00103274
218656_s_at	LHFP	lipoma HMGIC fusion partner	0.42	0.00127088
210380_s_at	CACNA1G	calcium channel, voltage-dependent, T type, alpha 1G subunit	0.419	0.00132441
221731_x_at	VCAN	versican	0.419	0.00131889
202283_at	SERPINF1	serpin peptidase inhibitor, clade F (alpha-2 antiplasmin, pigment epithelium derived factor), member 1	0.417	0.00145967
204035_at	SCG2	secretogranin II	0.415	0.00163298
202450_s_at	CTSK	cathepsin K	0.414	0.00169043
52255_s_at	COL5A3	collagen, type V, alpha 3	0.413	0.00174822
209897_s_at	SLIT2	slit homolog 2 (Drosophila)	0.41	0.00194516
206331_at	CALCRL	calcitonin receptor-like	0.409	0.00209898
219454_at	EGFL6	EGF-like-domain, multiple 6	0.409	0.00208979
213416_at	ITGA4	integrin, alpha 4 (antigen CD49D, alpha 4 subunit of VLA-4 receptor)	0.407	0.00225007
209501_at	CDR2	cerebellar degeneration-related protein 2, 62kDa	0.406	0.00231818
214043_at	PTPRD	protein tyrosine phosphatase, receptor type, D	0.405	0.00240413
214454_at	ADAMTS2	ADAM metallopeptidase with thrombospondin type 1 motif, 2	0.405	0.00239157
212354_at	SULF1	sulfatase 1	0.402	0.00274857
204955_at	SRPX	sushi-repeat containing protein, X-linked	0.401	0.00295344
218730_s_at	OGN	osteoglycin	0.398	0.00339506
203320_at	SH2B3	SH2B adaptor protein 3	0.395	0.00380915
206432_at	HAS2	hyaluronan synthase 2	0.394	0.00392901
213238_at	ATP10D	ATPase, class V, type 10D	0.394	0.0038626
221766_s_at	FAM46A	family with sequence similarity 46, member A	0.394	0.00385599
203305_at	F13A1	coagulation factor XIII, A1 polypeptide	0.393	0.00405091
202766_s_at	FBN1	fibrillin 1	0.392	0.00414288
214467_at	GPR65	G protein-coupled receptor 65	0.389	0.00487527
212950_at	GPR116	G protein-coupled receptor 116	0.388	0.00506078
206584_at	LY96	lymphocyte antigen 96	0.387	0.00510394
220351_at	CCRL1	chemokine (C-C motif) receptor-like 1	0.387	0.00513621
209348_s_at	MAF	v-maf musculoaponeurotic fibrosarcoma oncogene homolog (avian)	0.386	0.00527732
222101_s_at	DCHS1	dachsous 1 (Drosophila)	0.386	0.00538467
220955_x_at	RAB23	RAB23, member RAS oncogene family	0.385	0.00540525
221760_at	MAN1A1	mannosidase, alpha, class 1A, member 1	0.385	0.00553609
213627_at	MAGED2	melanoma antigen family D, 2	0.382	0.00610253
210139_s_at	PMP22	peripheral myelin protein 22	0.381	0.00643698
202112_at	VWF	von Willebrand factor	0.378	0.00745538
212792_at	DPY19L1	dpy-19-like 1 (C. elegans)	0.378	0.0072014
212386_at	TCF4	transcription factor 4	0.377	0.00769406
202733_at	P4HA2	prolyl 4-hydroxylase, alpha polypeptide II	0.376	0.00781956
213012_at	NEDD4	neural precursor cell expressed, developmentally down-regulated 4, E3 ubiquitin protein ligase	0.376	0.00778462
204677_at	CDH5	cadherin 5, type 2 (vascular endothelium)	0.375	0.0082502
209747_at	TGFB3	transforming growth factor, beta 3	0.374	0.00828378
205347_s_at	TMSB15A	thymosin beta 15a	0.373	0.00896724
203477_at	COL15A1	collagen, type XV, alpha 1	0.372	0.00895254

## Sheet: Additional file 1 Table S5
Table S5 - Genes significantly positively correlated with Snai2 expression in the 'C1' subtype of Tothill's dataset (GSE9891) (p<0.01)
Probeset	Gene Symbol	Gene Description	R-value	P-value
213139_at	SNAI2	snail family zinc finger 2	1	0
213125_at	OLFML2B	olfactomedin-like 2B	0.764	3.65975e-13
226311_at	ADAMTS2	ADAM metallopeptidase with thrombospondin type 1 motif, 2	0.763	3.08036e-13
212488_at	COL5A1	collagen, type V, alpha 1	0.755	7.50757e-13
242100_at	CHSY3	chondroitin sulfate synthase 3	0.747	1.69048e-12
226777_at	ADAM12	ADAM metallopeptidase domain 12	0.741	3.56708e-12
200665_s_at	SPARC	secreted protein, acidic, cysteine-rich (osteonectin)	0.727	1.77029e-11
213059_at	CREB3L1	cAMP responsive element binding protein 3-like 1	0.726	1.83787e-11
230440_at	ZNF469	zinc finger protein 469	0.713	7.55376e-11
209955_s_at	FAP	fibroblast activation protein, alpha	0.705	1.68398e-10
218162_at	OLFML3	olfactomedin-like 3	0.705	1.79618e-10
226997_at	ADAMTS12	ADAM metallopeptidase with thrombospondin type 1 motif, 12	0.704	1.73991e-10
203060_s_at	PAPSS2	3'-phosphoadenosine 5'-phosphosulfate synthase 2	0.7	2.46149e-10
202403_s_at	COL1A2	collagen, type I, alpha 2	0.694	4.32584e-10
215446_s_at	LOX	lysyl oxidase	0.693	4.64463e-10
213012_at	NEDD4	neural precursor cell expressed, developmentally down-regulated 4, E3 ubiquitin protein ligase	0.687	8.45542e-10
221729_at	COL5A2	collagen, type V, alpha 2	0.686	8.23702e-10
1558688_at	STX17-AS1	STX17 antisense RNA 1	0.676	2.34923e-09
201438_at	COL6A3	collagen, type VI, alpha 3	0.673	2.88876e-09
219561_at	COPZ2	coatomer protein complex, subunit zeta 2	0.667	5.23891e-09
215076_s_at	COL3A1	collagen, type III, alpha 1	0.658	1.13197e-08
221731_x_at	VCAN	versican	0.657	1.25511e-08
225464_at	FRMD6	FERM domain containing 6	0.651	1.96379e-08
202465_at	PCOLCE	procollagen C-endopeptidase enhancer	0.647	2.76442e-08
202202_s_at	LAMA4	laminin, alpha 4	0.646	3.12504e-08
210809_s_at	POSTN	periostin, osteoblast specific factor	0.636	7.00765e-08
225681_at	CTHRC1	collagen triple helix repeat containing 1	0.63	1.11157e-07
201667_at	GJA1	gap junction protein, alpha 1, 43kDa	0.627	1.44293e-07
226834_at	CLMP	CXADR-like membrane protein	0.625	1.64766e-07
204114_at	NID2	nidogen 2 (osteonidogen)	0.616	3.2451e-07
207173_x_at	CDH11	cadherin 11, type 2, OB-cadherin (osteoblast)	0.614	3.69368e-07
223204_at	FAM198B	family with sequence similarity 198, member B	0.614	3.80795e-07
213428_s_at	COL6A1	collagen, type VI, alpha 1	0.613	3.86922e-07
221019_s_at	COLEC12	collectin sub-family member 12	0.612	4.07839e-07
208782_at	FSTL1	follistatin-like 1	0.608	5.50665e-07
201669_s_at	MARCKS	myristoylated alanine-rich protein kinase C substrate	0.604	7.01867e-07
227399_at	VGLL3	vestigial like 3 (Drosophila)	0.604	7.13593e-07
203562_at	FEZ1	fasciculation and elongation protein zeta 1 (zygin I)	0.602	8.16102e-07
221898_at	PDPN	podoplanin	0.602	8.28253e-07
229555_at	GALNT5	UDP-N-acetyl-alpha-D-galactosamine:polypeptide N-acetylgalactosaminyltransferase 5 (GalNAc-T5)	0.599	9.84433e-07
201069_at	MMP2	matrix metallopeptidase 2 (gelatinase A, 72kDa gelatinase, 72kDa type IV collagenase)	0.597	1.07138e-06
228367_at	ALPK2	alpha-kinase 2	0.595	1.21123e-06
201307_at	42624	septin 11	0.592	1.53129e-06
201506_at	TGFBI	transforming growth factor, beta-induced, 68kDa	0.59	1.76527e-06
219700_at	PLXDC1	plexin domain containing 1	0.588	1.92742e-06
227705_at	TCEAL7	transcription elongation factor A (SII)-like 7	0.588	1.92793e-06
203083_at	THBS2	thrombospondin 2	0.587	2.03766e-06
221541_at	CRISPLD2	cysteine-rich secretory protein LCCL domain containing 2	0.586	2.14291e-06
227376_at	GLI3	GLI family zinc finger 3	0.583	2.62005e-06
204135_at	FILIP1L	filamin A interacting protein 1-like	0.581	3.08572e-06
218788_s_at	SMYD3	SET and MYND domain containing 3	0.578	3.6998e-06
202766_s_at	FBN1	fibrillin 1	0.577	3.92606e-06
230167_at	ADAMTS14	ADAM metallopeptidase with thrombospondin type 1 motif, 14	0.576	3.94113e-06
200878_at	EPAS1	endothelial PAS domain protein 1	0.572	5.4577e-06
203498_at	RCAN2	regulator of calcineurin 2	0.568	6.81012e-06
213652_at	PCSK5	proprotein convertase subtilisin/kexin type 5	0.567	7.32598e-06
226695_at	PRRX1	paired related homeobox 1	0.563	9.11259e-06
201105_at	LGALS1	lectin, galactoside-binding, soluble, 1	0.558	1.28045e-05
201744_s_at	LUM	lumican	0.557	1.32202e-05
205357_s_at	AGTR1	angiotensin II receptor, type 1	0.555	1.50599e-05
204035_at	SCG2	secretogranin II	0.551	2.00369e-05
201029_s_at	CD99	CD99 molecule	0.547	2.49404e-05
226751_at	CNRIP1	cannabinoid receptor interacting protein 1	0.546	2.60625e-05
202007_at	NID1	nidogen 1	0.545	2.68403e-05
217525_at	OLFML1	olfactomedin-like 1	0.544	2.79416e-05
222379_at	KCNE4	potassium voltage-gated channel, Isk-related family, member 4	0.544	2.76555e-05
223001_at	OSTC	oligosaccharyltransferase complex subunit (non-catalytic)	0.544	2.81265e-05
224002_s_at	FKBP7	FK506 binding protein 7	0.544	2.82578e-05
209365_s_at	ECM1	extracellular matrix protein 1	0.543	2.83358e-05
220750_s_at	P3H1	prolyl 3-hydroxylase 1	0.543	2.82467e-05
231823_s_at	SH3PXD2B	SH3 and PX domains 2B	0.539	3.68426e-05
201893_x_at	DCN	decorin	0.536	4.21768e-05
230867_at	COL6A6	collagen, type VI, alpha 6	0.536	4.33655e-05
201505_at	LAMB1	laminin, beta 1	0.534	4.71518e-05
206481_s_at	LDB2	LIM domain binding 2	0.534	4.68472e-05
229802_at	WISP1	WNT1 inducible signaling pathway protein 1	0.534	4.72071e-05
227386_s_at	TMEM200B	transmembrane protein 200B	0.532	5.1243e-05
205943_at	TDO2	tryptophan 2,3-dioxygenase	0.531	5.40274e-05
217763_s_at	RAB31	RAB31, member RAS oncogene family	0.528	6.34628e-05
221447_s_at	GLT8D2	glycosyltransferase 8 domain containing 2	0.528	6.35392e-05
219602_s_at	PIEZO2	piezo-type mechanosensitive ion channel component 2	0.527	6.90675e-05
203903_s_at	HEPH	hephaestin	0.525	7.46685e-05
213429_at	BICC1	bicaudal C homolog 1 (Drosophila)	0.524	7.70627e-05
209156_s_at	COL6A2	collagen, type VI, alpha 2	0.523	8.16305e-05
202283_at	SERPINF1	serpin peptidase inhibitor, clade F (alpha-2 antiplasmin, pigment epithelium derived factor), member 1	0.522	8.52954e-05
211980_at	COL4A1	collagen, type IV, alpha 1	0.522	8.59026e-05
231579_s_at	TIMP2	TIMP metallopeptidase inhibitor 2	0.521	9.02635e-05
230728_at	FKBP14	FK506 binding protein 14, 22 kDa	0.52	9.58917e-05
218656_s_at	LHFP	lipoma HMGIC fusion partner	0.517	0.000110205
226731_at	ITGA1	integrin, alpha 1	0.514	0.000130264
1556499_s_at	COL1A1	collagen, type I, alpha 1	0.513	0.000134086
212950_at	ADGRF5	adhesion G protein-coupled receptor F5	0.511	0.000150254
202450_s_at	CTSK	cathepsin K	0.509	0.000166143
209765_at	ADAM19	ADAM metallopeptidase domain 19	0.507	0.000186992
224817_at	SH3PXD2A	SH3 and PX domains 2A	0.507	0.0001855
226276_at	TMEM167A	transmembrane protein 167A	0.507	0.000183072
205257_s_at	AMPH	amphiphysin	0.505	0.000206828
205336_at	PVALB	parvalbumin	0.505	0.000207862
219025_at	CD248	CD248 molecule, endosialin	0.504	0.00020718
213725_x_at	XYLT1	xylosyltransferase I	0.503	0.000224671
219134_at	ADGRL4	adhesion G protein-coupled receptor L4	0.503	0.000219392
1552487_a_at	BNC1	basonuclin 1	0.502	0.000233323
219815_at	GAL3ST4	galactose-3-O-sulfotransferase 4	0.502	0.000233065
232217_at	FAM26E	family with sequence similarity 26, member E	0.502	0.000231426
223095_at	MARVELD1	MARVEL domain containing 1	0.501	0.000233655
206025_s_at	TNFAIP6	tumor necrosis factor, alpha-induced protein 6	0.5	0.000238969
212473_s_at	MICAL2	microtubule associated monooxygenase, calponin and LIM domain containing 2	0.5	0.00024095
213592_at	APLNR	apelin receptor	0.499	0.000254824
220351_at	ACKR4	atypical chemokine receptor 4	0.499	0.000254383
227870_at	IGDCC4	immunoglobulin superfamily, DCC subclass, member 4	0.499	0.000256685
209596_at	MXRA5	matrix-remodelling associated 5	0.498	0.000265461
212796_s_at	TBC1D2B	TBC1 domain family, member 2B	0.498	0.000265328
223278_at	GJB2	gap junction protein, beta 2, 26kDa	0.496	0.000282717
242680_at	AVPR1A	arginine vasopressin receptor 1A	0.496	0.000284962
202878_s_at	CD93	CD93 molecule	0.495	0.000299254
230218_at	HIC1	hypermethylated in cancer 1	0.495	0.000306179
202273_at	PDGFRB	platelet-derived growth factor receptor, beta polypeptide	0.494	0.000306045
204844_at	ENPEP	glutamyl aminopeptidase (aminopeptidase A)	0.494	0.000309206
227061_at	LINC01279	long intergenic non-protein coding RNA 1279	0.493	0.00032993
232355_at	SNORD114-3	small nucleolar RNA, C/D box 114-3	0.491	0.000348374
207714_s_at	SERPINH1	serpin peptidase inhibitor, clade H (heat shock protein 47), member 1, (collagen binding protein 1)	0.49	0.000375063
220975_s_at	C1QTNF1	C1q and tumor necrosis factor related protein 1	0.49	0.000376699
61734_at	RCN3	reticulocalbin 3, EF-hand calcium binding domain	0.49	0.000362474
202391_at	BASP1	brain abundant, membrane attached signal protein 1	0.489	0.000391623
204082_at	PBX3	pre-B-cell leukemia homeobox 3	0.488	0.000390895
52255_s_at	COL5A3	collagen, type V, alpha 3	0.487	0.000419114
218113_at	TMEM2	transmembrane protein 2	0.486	0.000448534
228827_at	RUNX1T1	runt-related transcription factor 1; translocated to, 1 (cyclin D-related)	0.484	0.000490798
213001_at	ANGPTL2	angiopoietin-like 2	0.483	0.000513926
221942_s_at	GUCY1A3	guanylate cyclase 1, soluble, alpha 3	0.483	0.000512006
226056_at	ARHGAP31	Rho GTPase activating protein 31	0.482	0.000516776
218854_at	DSE	dermatan sulfate epimerase	0.481	0.000555081
212793_at	DAAM2	dishevelled associated activator of morphogenesis 2	0.48	0.000579162
207121_s_at	MAPK6	mitogen-activated protein kinase 6	0.477	0.000681872
221766_s_at	FAM46A	family with sequence similarity 46, member A	0.476	0.000690238
212112_s_at	STX12	syntaxin 12	0.475	0.000725418
227911_at	ARHGAP28	Rho GTPase activating protein 28	0.475	0.000718841
230345_at	SEMA7A	semaphorin 7A, GPI membrane anchor (John Milton Hagen blood group)	0.475	0.000714016
227295_at	IKBIP	IKBKB interacting protein	0.474	0.000769212
224724_at	SULF2	sulfatase 2	0.473	0.000795355
238617_at	KIF26B	kinesin family member 26B	0.473	0.000787002
210831_s_at	PTGER3	prostaglandin E receptor 3 (subtype EP3)	0.472	0.000827326
228293_at	DEPDC7	DEP domain containing 7	0.472	0.000835449
228636_at	BHLHE22	basic helix-loop-helix family, member e22	0.472	0.000829943
202948_at	IL1R1	interleukin 1 receptor, type I	0.471	0.000824825
213943_at	TWIST1	twist basic helix-loop-helix transcription factor 1	0.471	0.000844703
224952_at	TANC2	tetratricopeptide repeat, ankyrin repeat and coiled-coil containing 2	0.471	0.000830059
202375_at	SEC24D	SEC24 family, member D (S. cerevisiae)	0.469	0.000904134
218559_s_at	MAFB	v-maf musculoaponeurotic fibrosarcoma oncogene homolog B (avian)	0.469	0.000903037
222101_s_at	DCHS1	dachsous 1 (Drosophila)	0.468	0.000964059
225524_at	ANTXR2	anthrax toxin receptor 2	0.467	0.000970513
225242_s_at	CCDC80	coiled-coil domain containing 80	0.466	0.00101975
221773_at	ELK3	ELK3, ETS-domain protein (SRF accessory protein 2)	0.465	0.00108919
200945_s_at	SEC31A	SEC31 homolog A (S. cerevisiae)	0.464	0.00113184
202192_s_at	GAS7	growth arrest-specific 7	0.464	0.00112747
204677_at	CDH5	cadherin 5, type 2 (vascular endothelium)	0.464	0.00113135
205666_at	FMO1	flavin containing monooxygenase 1	0.463	0.00116534
209747_at	TGFB3	transforming growth factor, beta 3	0.463	0.00115614
219454_at	EGFL6	EGF-like-domain, multiple 6	0.463	0.00115312
203414_at	MMD	monocyte to macrophage differentiation-associated	0.462	0.00119156
217892_s_at	LIMA1	LIM domain and actin binding 1	0.462	0.00119193
225387_at	TSPAN5	tetraspanin 5	0.462	0.00118476
206910_x_at	CFHR2	complement factor H-related 2	0.461	0.00123817
212354_at	SULF1	sulfatase 1	0.461	0.00124403
225913_at	PEAK1	NKF3 kinase family member	0.461	0.00122373
229172_at	HSPA12B	heat shock 70kD protein 12B	0.461	0.00123412
229947_at	PI15	peptidase inhibitor 15	0.461	0.00123852
204457_s_at	GAS1	growth arrest-specific 1	0.46	0.00123878
219479_at	KDELC1	KDEL (Lys-Asp-Glu-Leu) containing 1	0.46	0.00128801
204589_at	NUAK1	NUAK family, SNF1-like kinase, 1	0.459	0.00129208
212423_at	ZCCHC24	zinc finger, CCHC domain containing 24	0.459	0.00128706
217962_at	NOP10	NOP10 ribonucleoprotein	0.458	0.00136968
228396_at	PRKG1	protein kinase, cGMP-dependent, type I	0.458	0.00136201
203879_at	PIK3CD	phosphatidylinositol-4,5-bisphosphate 3-kinase, catalytic subunit delta	0.457	0.00138318
204575_s_at	MMP19	matrix metallopeptidase 19	0.456	0.00149274
227628_at	GPX8	glutathione peroxidase 8 (putative)	0.454	0.00159169
230109_at	PDE7B	phosphodiesterase 7B	0.454	0.00158771
227059_at	GPC6	glypican 6	0.453	0.0016837
204017_at	KDELR3	KDEL (Lys-Asp-Glu-Leu) endoplasmic reticulum protein retention receptor 3	0.45	0.00193444
204163_at	EMILIN1	elastin microfibril interfacer 1	0.45	0.00189149
209651_at	TGFB1I1	transforming growth factor beta 1 induced transcript 1	0.449	0.00200322
212887_at	SEC23A	Sec23 homolog A (S. cerevisiae)	0.449	0.0019521
217771_at	GOLM1	golgi membrane protein 1	0.448	0.00201186
224837_at	FOXP1	forkhead box P1	0.448	0.00206497
204337_at	RGS4	regulator of G-protein signaling 4	0.447	0.0021196
214043_at	PTPRD	protein tyrosine phosphatase, receptor type, D	0.446	0.0021773
204929_s_at	VAMP5	vesicle-associated membrane protein 5	0.445	0.00229389
210139_s_at	PMP22	peripheral myelin protein 22	0.445	0.00231913
202501_at	MAPRE2	microtubule-associated protein, RP/EB family, member 2	0.444	0.00237931
205499_at	SRPX2	sushi-repeat containing protein, X-linked 2	0.444	0.0023868
211945_s_at	ITGB1	integrin, beta 1 (fibronectin receptor, beta polypeptide, antigen CD29 includes MDF2, MSK12)	0.442	0.00260834
212624_s_at	CHN1	chimerin 1	0.442	0.00254362
203868_s_at	VCAM1	vascular cell adhesion molecule 1	0.441	0.00268801
204955_at	SRPX	sushi-repeat containing protein, X-linked	0.441	0.00266886
221718_s_at	AKAP13	A kinase (PRKA) anchor protein 13	0.441	0.00268968
202701_at	BMP1	bone morphogenetic protein 1	0.44	0.00274507
227080_at	ZNF697	zinc finger protein 697	0.44	0.00275873
227419_x_at	PLAC9	placenta-specific 9	0.44	0.00275108
214853_s_at	SHC1	SHC (Src homology 2 domain containing) transforming protein 1	0.439	0.00278668
203151_at	MAP1A	microtubule-associated protein 1A	0.438	0.00294457
209047_at	AQP1	aquaporin 1 (Colton blood group)	0.438	0.00298694
224983_at	SCARB2	scavenger receptor class B, member 2	0.438	0.00298351
205330_at	MN1	meningioma (disrupted in balanced translocation) 1	0.437	0.00306715
227107_at	PANX1	pannexin 1	0.437	0.00304067
228333_at	ZEB2	zinc finger E-box binding homeobox 2	0.437	0.00303084
201621_at	NBL1	neuroblastoma 1, DAN family BMP antagonist	0.436	0.00310913
206702_at	TEK	TEK tyrosine kinase, endothelial	0.436	0.00315653
210946_at	PPAP2A	phosphatidic acid phosphatase type 2A	0.436	0.00313319
226028_at	ROBO4	roundabout, axon guidance receptor, homolog 4 (Drosophila)	0.436	0.00315588
229581_at	ELFN1	extracellular leucine-rich repeat and fibronectin type III domain containing 1	0.435	0.0032862
209732_at	CLEC2B	C-type lectin domain family 2, member B	0.434	0.00333917
212658_at	LHFPL2	lipoma HMGIC fusion partner-like 2	0.434	0.00337798
221814_at	ADGRA2	adhesion G protein-coupled receptor A2	0.434	0.00331051
226837_at	SPRED1	sprouty-related, EVH1 domain containing 1	0.434	0.00332242
205501_at	PDE10A	phosphodiesterase 10A	0.433	0.00339878
224964_s_at	GNG2	guanine nucleotide binding protein (G protein), gamma 2	0.433	0.00347587
227193_at	SLC30A4	solute carrier family 30 (zinc transporter), member 4	0.432	0.00352859
228964_at	PRDM1	PR domain containing 1, with ZNF domain	0.432	0.00356152
202117_at	ARHGAP1	Rho GTPase activating protein 1	0.431	0.00376378
202998_s_at	LOXL2	lysyl oxidase-like 2	0.431	0.00369351
203131_at	PDGFRA	platelet-derived growth factor receptor, alpha polypeptide	0.43	0.00387515
205226_at	PDGFRL	platelet-derived growth factor receptor-like	0.429	0.00403255
222682_s_at	FAM114A2	family with sequence similarity 114, member A2	0.429	0.00393567
209515_s_at	RAB27A	RAB27A, member RAS oncogene family	0.428	0.00414846
229404_at	TWIST2	twist basic helix-loop-helix transcription factor 2	0.428	0.00422676
201389_at	ITGA5	integrin, alpha 5 (fibronectin receptor, alpha polypeptide)	0.427	0.00423439
203797_at	VSNL1	visinin-like 1	0.427	0.00428127
209191_at	TUBB6	tubulin, beta 6 class V	0.426	0.00447548
225710_at	GNB4	guanine nucleotide binding protein (G protein), beta polypeptide 4	0.426	0.0045086
231148_at	IGFL2	IGF-like family member 2	0.426	0.00448754
210065_s_at	UPK1B	uroplakin 1B	0.425	0.0046115
204345_at	COL16A1	collagen, type XVI, alpha 1	0.424	0.00472502
206129_s_at	ARSB	arylsulfatase B	0.424	0.00471669
219410_at	TMEM45A	transmembrane protein 45A	0.424	0.00471028
223393_s_at	TSHZ3	teashirt zinc finger homeobox 3	0.424	0.00471809
224414_s_at	CARD6	caspase recruitment domain family, member 6	0.424	0.00473414
224937_at	PTGFRN	prostaglandin F2 receptor inhibitor	0.424	0.00475951
226911_at	EGFLAM	EGF-like, fibronectin type III and laminin G domains	0.424	0.0047079
202664_at	WIPF1	WAS/WASL interacting protein family, member 1	0.423	0.00482274
217898_at	EMC7	ER membrane protein complex subunit 7	0.423	0.00482751
228438_at	MSC-AS1	MSC antisense RNA 1	0.423	0.00482368
222722_at	OGN	osteoglycin	0.422	0.00499929
227727_at	MRGPRF	MAS-related GPR, member F	0.422	0.00503682
204141_at	TUBB2A	tubulin, beta 2A class IIa	0.421	0.00515867
208679_s_at	ARPC2	actin related protein 2/3 complex, subunit 2, 34kDa	0.421	0.00516733
211964_at	COL4A2	collagen, type IV, alpha 2	0.421	0.00510913
217890_s_at	PARVA	parvin, alpha	0.421	0.00512057
217982_s_at	MORF4L1	mortality factor 4 like 1	0.421	0.00510426
225664_at	COL12A1	collagen, type XII, alpha 1	0.42	0.00532536
207558_s_at	PITX2	paired-like homeodomain 2	0.418	0.00570871
216442_x_at	FN1	fibronectin 1	0.416	0.00610073
221870_at	EHD2	EH-domain containing 2	0.415	0.00633111
202503_s_at	KIAA0101	KIAA0101	0.414	0.00654427
208668_x_at	HMGN2	high mobility group nucleosomal binding domain 2	0.414	0.00653937
213069_at	HEG1	heart development protein with EGF-like domains 1	0.414	0.00665633
213455_at	FAM114A1	family with sequence similarity 114, member A1	0.414	0.00660554
37012_at	CAPZB	capping protein (actin filament) muscle Z-line, beta	0.414	0.00661001
202351_at	ITGAV	integrin, alpha V	0.413	0.00678252
204451_at	FZD1	frizzled family receptor 1	0.413	0.0068414
225831_at	LUZP1	leucine zipper protein 1	0.413	0.00664167
204078_at	P3H4	prolyl 3-hydroxylase family member 4 (non-enzymatic)	0.412	0.00693109
226618_at	UBE2QL1	ubiquitin-conjugating enzyme E2Q family-like 1	0.412	0.0068573
212254_s_at	DST	dystonin	0.411	0.00720067
212364_at	MYO1B	myosin IB	0.411	0.00717077
217781_s_at	ZNF106	zinc finger protein 106	0.41	0.0075445
201185_at	HTRA1	HtrA serine peptidase 1	0.409	0.00760048
201280_s_at	DAB2	Dab, mitogen-responsive phosphoprotein, homolog 2 (Drosophila)	0.409	0.00759154
201560_at	CLIC4	chloride intracellular channel 4	0.409	0.00760627
201792_at	AEBP1	AE binding protein 1	0.409	0.00766105
203607_at	INPP5F	inositol polyphosphate-5-phosphatase F	0.409	0.00762099
37408_at	MRC2	mannose receptor, C type 2	0.409	0.0075806
212386_at	TCF4	transcription factor 4	0.408	0.00785449
212813_at	JAM3	junctional adhesion molecule 3	0.408	0.00781885
226504_at	FAM109B	family with sequence similarity 109, member B	0.408	0.00780746
236738_at	C3orf80	chromosome 3 open reading frame 80	0.408	0.00771338
212298_at	NRP1	neuropilin 1	0.407	0.00799526
224772_at	NAV1	neuron navigator 1	0.407	0.00815677
226950_at	ACVRL1	activin A receptor type II-like 1	0.407	0.00801171
47550_at	LZTS1	leucine zipper, putative tumor suppressor 1	0.407	0.00797387
226221_at	RIC1	RIC1 homolog, RAB6A GEF complex partner 1	0.406	0.00821772
208669_s_at	EID1	EP300 interacting inhibitor of differentiation 1	0.405	0.00860784
201290_at	SEC11A	SEC11 homolog A (S. cerevisiae)	0.404	0.00896237
209550_at	NDN	necdin, melanoma antigen (MAGE) family member	0.404	0.0089787
222885_at	EMCN	endomucin	0.404	0.00881721
223571_at	C1QTNF6	C1q and tumor necrosis factor related protein 6	0.404	0.00882714
203592_s_at	FSTL3	follistatin-like 3 (secreted glycoprotein)	0.403	0.00933435
231947_at	MYCT1	myc target 1	0.402	0.00944682
208443_x_at	SHOX2	short stature homeobox 2	0.401	0.00994527

## Sheet: Additional file 1 Table S6
Table S6- Listing of the 77 Genes included in the calculated 'Snai2 mesenchymal signature' of ovarian cancer
Probeset	Gene Symbol	Gene Description
213790_at	ADAM12	ADAM metallopeptidase domain 12
214454_at	ADAMTS2	ADAM metallopeptidase with thrombospondin type 1 motif, 2
205257_s_at	AMPH	amphiphysin
205574_x_at	BMP1	bone morphogenetic protein 1
219025_at	CD248	CD248 molecule, endosialin
202878_s_at	CD93	CD93 molecule
207173_x_at	CDH11	cadherin 11, type 2, OB-cadherin (osteoblast)
204677_at	CDH5	cadherin 5, type 2 (vascular endothelium)
212624_s_at	CHN1	chimerin 1
202310_s_at	COL1A1	collagen, type I, alpha 1
211980_at	COL4A1	collagen, type IV, alpha 1
212488_at	COL5A1	collagen, type V, alpha 1
221729_at	COL5A2	collagen, type V, alpha 2
52255_s_at	COL5A3	collagen, type V, alpha 3
213428_s_at	COL6A1	collagen, type VI, alpha 1
209156_s_at	COL6A2	collagen, type VI, alpha 2
201438_at	COL6A3	collagen, type VI, alpha 3
221019_s_at	COLEC12	collectin sub-family member 12
219561_at	COPZ2	coatomer protein complex, subunit zeta 2
213059_at	CREB3L1	cAMP responsive element binding protein 3-like 1
202450_s_at	CTSK	cathepsin K
210757_x_at	DAB2	Dab, mitogen-responsive phosphoprotein, homolog 2 (Drosophila)
222101_s_at	DCHS1	dachsous 1 (Drosophila)
209365_s_at	ECM1	extracellular matrix protein 1
219454_at	EGFL6	EGF-like-domain, multiple 6
221766_s_at	FAM46A	family with sequence similarity 46, member A
209955_s_at	FAP	fibroblast activation protein, alpha
202766_s_at	FBN1	fibrillin 1
204135_at	FILIP1L	filamin A interacting protein 1-like
219390_at	FKBP14	FK506 binding protein 14, 22 kDa
205666_at	FMO1	flavin containing monooxygenase 1
208782_at	FSTL1	follistatin-like 1
204451_at	FZD1	frizzled family receptor 1
201667_at	GJA1	gap junction protein, alpha 1, 43kDa
221447_s_at	GLT8D2	glycosyltransferase 8 domain containing 2
221942_s_at	GUCY1A3	guanylate cyclase 1, soluble, alpha 3
203903_s_at	HEPH	hephaestin
219479_at	KDELC1	KDEL (Lys-Asp-Glu-Leu) containing 1
202202_s_at	LAMA4	laminin, alpha 4
201505_at	LAMB1	laminin, beta 1
206481_s_at	LDB2	LIM domain binding 2
218656_s_at	LHFP	lipoma HMGIC fusion partner
218559_s_at	MAFB	v-maf musculoaponeurotic fibrosarcoma oncogene homolog B (avian)
201669_s_at	MARCKS	myristoylated alanine-rich protein kinase C substrate
212364_at	MYO1B	myosin IB
213012_at	NEDD4	neural precursor cell expressed, developmentally down-regulated 4, E3 ubiquitin protein ligase
202007_at	NID1	nidogen 1
204114_at	NID2	nidogen 2 (osteonidogen)
218730_s_at	OGN	osteoglycin
213125_at	OLFML2B	olfactomedin-like 2B
218162_at	OLFML3	olfactomedin-like 3
203060_s_at	PAPSS2	3'-phosphoadenosine 5'-phosphosulfate synthase 2
202465_at	PCOLCE	procollagen C-endopeptidase enhancer
202273_at	PDGFRB	platelet-derived growth factor receptor, beta polypeptide
219700_at	PLXDC1	plexin domain containing 1
210139_s_at	PMP22	peripheral myelin protein 22
210809_s_at	POSTN	periostin, osteoblast specific factor
205991_s_at	PRRX1	paired related homeobox 1
214043_at	PTPRD	protein tyrosine phosphatase, receptor type, D
205336_at	PVALB	parvalbumin
203498_at	RCAN2	regulator of calcineurin 2
61734_at	RCN3	reticulocalbin 3, EF-hand calcium binding domain
204035_at	SCG2	secretogranin II
212887_at	SEC23A	Sec23 homolog A (S. cerevisiae)
202283_at	SERPINF1	serpin peptidase inhibitor, clade F (alpha-2 antiplasmin, pigment epithelium derived factor), member 1
207714_s_at	SERPINH1	serpin peptidase inhibitor, clade H (heat shock protein 47), member 1, (collagen binding protein 1)
210135_s_at	SHOX2	short stature homeobox 2
213139_at	SNAI2	snail family zinc finger 2
204955_at	SRPX	sushi-repeat containing protein, X-linked
212354_at	SULF1	sulfatase 1
212386_at	TCF4	transcription factor 4
205943_at	TDO2	tryptophan 2,3-dioxygenase
209747_at	TGFB3	transforming growth factor, beta 3
201506_at	TGFBI	transforming growth factor, beta-induced, 68kDa
219410_at	TMEM45A	transmembrane protein 45A
221731_x_at	VCAN	versican
206796_at	WISP1	WNT1 inducible signaling pathway protein 1
